# Supplementary material for: The role of primary health care in long-term care facilities during the COVID-19 pandemic in 30 European countries: a retrospective descriptive study (Eurodata study)
Source: Prim Health Care Res Dev. 2023 Oct 24;24:e60. doi: 10.1017/S1463423623000312 (PMC10594530; doi:10.1017/S1463423623000312)
Supplement: Supplementary file 1 [file phcsup.zip]

Archive with 2 entries (2 files):
- S1463423623000312sup001.pdf
- S1463423623000312sup002.pdf
